# Supplementary material for: NRF2 Activation in Autophagy Defects Suppresses a Pharmacological Transactivation of the Nuclear Receptor FXR
Source: Antioxidants (Basel). 2022 Feb 12;11(2):370. doi: 10.3390/antiox11020370 (PMC8868494; doi:10.3390/antiox11020370)
Supplement: Supplementary file 1 [file antioxidants-11-00370-s001.zip]

Archive with 1 entries (1 files):
- antioxidants-1575387-supplementary.pdf
